# Supplementary material for: Fit 4 surgery, a bespoke app with biofeedback delivers rehabilitation at home before and after elective lung resection
Source: J Cardiothorac Surg. 2019 Jul 5;14:132. doi: 10.1186/s13019-019-0951-6 (PMC6611050; doi:10.1186/s13019-019-0951-6)
Supplement: Supplementary file 1 — Users guide to Fit 4 Surgery app booklet. (ZIP 1123 kb) [file 13019_2019_951_MOESM1_ESM.zip]

Archive with 2 entries (2 files):
- Supplementary material legend.docx
- Supplementary material 1R1.doc
